# Supplementary material for: Path to net zero is critical to climate outcome
Source: Sci Rep. 2021 Nov 12;11:22173. doi: 10.1038/s41598-021-01639-y (PMC8589977; doi:10.1038/s41598-021-01639-y)
Supplement: Supplementary file 1 — Supplementary Information 1. [file 41598_2021_1639_MOESM1_ESM.xlsx]

## Sheet: Fig-temperature
Global mean temperature change relative to 1850-1900									Stats for each scenario
	CH4-late & CO2-late	CH4-late & CO2-early	CH4-early & CO2-late	CH4-early & CO2-early	Reference	CH4-late & no net zero	CH4-early & net zero 2090		Scenario	Warming rate 2030-2040 (degC/decade)	2050 temp
2010	1.06007	1.06007	1.06007	1.06007	1.06424	1.06007	1.06007		CH4-late & CO2-late	0.311769	2.15155
2011	1.08979	1.08979	1.08979	1.08979	1.09396	1.08979	1.08979		CH4-late & CO2-early	0.236605	2.00401
2012	1.11923	1.11923	1.11923	1.11923	1.12339	1.11923	1.11923		CH4-early & CO2-late	0.197806	1.95059
2013	1.14854	1.14854	1.14854	1.14854	1.15271	1.14854	1.14854		CH4-early & CO2-early	0.123031	1.80309
2014	1.17784	1.17784	1.17784	1.17784	1.182	1.17784	1.17784		Reference	0.341445	2.35577
2015	1.20717	1.20717	1.20717	1.20717	1.21133	1.20717	1.20717		CH4-late & no net zero	0.211197	1.9826
2016	1.23657	1.23657	1.23657	1.23657	1.24074	1.23657	1.23657		CH4-early & net zero 2090	0.148861	1.90152
2017	1.26608	1.26608	1.26608	1.26608	1.27025	1.26608	1.26608
2018	1.29572	1.29572	1.29572	1.29572	1.29989	1.29572	1.29572
2019	1.32565	1.32565	1.32565	1.32565	1.32982	1.32565	1.32565
2020	1.35829	1.35829	1.35829	1.35829	1.36022	1.35829	1.35829
2021	1.39527	1.39527	1.39527	1.39527	1.39129	1.39527	1.39527
2022	1.43287	1.43247	1.43232	1.43192	1.42246	1.4323	1.43198
2023	1.47084	1.46942	1.46887	1.46745	1.45371	1.46883	1.46767
2024	1.50929	1.50614	1.50487	1.50172	1.48506	1.50484	1.5022
2025	1.54819	1.54255	1.54022	1.53458	1.5165	1.54021	1.53544
2026	1.5875	1.57856	1.57482	1.56589	1.54803	1.57486	1.56725
2027	1.6272	1.61415	1.60862	1.59558	1.57965	1.60873	1.59757
2028	1.66728	1.64928	1.64159	1.62362	1.61135	1.6418	1.62636
2029	1.70773	1.68394	1.67372	1.64998	1.64312	1.67405	1.6536
2030	1.74667	1.71626	1.70313	1.67277	1.67553	1.70358	1.67742
2031	1.78285	1.74498	1.72859	1.6908	1.70892	1.72916	1.69659
2032	1.81817	1.77247	1.75257	1.70698	1.74258	1.75343	1.71415
2033	1.85253	1.79892	1.77532	1.72186	1.77643	1.77675	1.73071
2034	1.88574	1.82424	1.79682	1.73551	1.81046	1.7991	1.74638
2035	1.91774	1.84845	1.8171	1.74806	1.84465	1.82053	1.76128
2036	1.9485	1.87157	1.83621	1.75958	1.87896	1.84111	1.77551
2037	1.97802	1.89363	1.8542	1.77014	1.91338	1.86085	1.78915
2038	2.00629	1.91462	1.87107	1.77978	1.94789	1.87981	1.80224
2039	2.0333	1.93457	1.88685	1.78854	1.98247	1.89798	1.81481
2040	2.05843	1.95286	1.90093	1.7958	2.01697	1.91478	1.82628
2041	2.08135	1.96915	1.91297	1.80126	2.0513	1.92986	1.8363
2042	2.10167	1.98326	1.92334	1.80542	2.08554	1.94324	1.84548
2043	2.11905	1.99494	1.93211	1.80849	2.11968	1.95479	1.85404
2044	2.13334	2.00406	1.93933	1.81054	2.15372	1.96445	1.86209
2045	2.14445	2.0106	1.94502	1.81162	2.18766	1.97221	1.86966
2046	2.15236	2.01454	1.94919	1.81177	2.22151	1.97808	1.87683
2047	2.15706	2.01587	1.95186	1.81101	2.25528	1.98207	1.88361
2048	2.15855	2.01462	1.95304	1.80936	2.28897	1.9842	1.89004
2049	2.15685	2.0108	1.95276	1.80686	2.32262	1.98451	1.89614
2050	2.15155	2.00401	1.95059	1.80309	2.35577	1.9826	1.90152
2051	2.14237	1.99398	1.94626	1.79778	2.38818	1.97819	1.9059
2052	2.13115	1.98229	1.9409	1.79183	2.42031	1.97247	1.90981
2053	2.11883	1.96974	1.93502	1.78559	2.45228	1.96601	1.91337
2054	2.10585	1.95668	1.92881	1.77917	2.48415	1.95905	1.9166
2055	2.0925	1.94334	1.92239	1.77267	2.51593	1.95177	1.91956
2056	2.07904	1.92996	1.91586	1.76614	2.54766	1.94436	1.92224
2057	2.06565	1.91672	1.90928	1.75964	2.57936	1.93696	1.92467
2058	2.05245	1.9037	1.9027	1.7532	2.61102	1.92966	1.92686
2059	2.03952	1.89098	1.89614	1.74682	2.64267	1.9225	1.92882
2060	2.02671	1.87842	1.88947	1.74036	2.67423	1.91534	1.93037
2061	2.01397	1.86594	1.88258	1.73372	2.70564	1.90809	1.93141
2062	2.0015	1.85375	1.8757	1.72711	2.737	1.90099	1.93217
2063	1.98938	1.84192	1.86889	1.72058	2.76833	1.89412	1.93274
2064	1.97764	1.83047	1.86218	1.71417	2.79963	1.8875	1.93313
2065	1.96627	1.81941	1.85558	1.70788	2.83091	1.88115	1.93336
2066	1.9553	1.80874	1.84911	1.70173	2.86217	1.87506	1.93345
2067	1.9447	1.79845	1.84277	1.69571	2.89341	1.86924	1.93339
2068	1.93447	1.78854	1.83657	1.68983	2.92464	1.86367	1.9332
2069	1.92462	1.77899	1.8305	1.68409	2.95586	1.85834	1.93287
2070	1.91507	1.76975	1.82453	1.67844	2.98701	1.85321	1.93236
2071	1.90581	1.7608	1.81864	1.67288	3.01803	1.84824	1.93165
2072	1.89686	1.75215	1.81286	1.66742	3.04902	1.84349	1.93078
2073	1.8882	1.74379	1.80719	1.66208	3.08003	1.839	1.92974
2074	1.87984	1.73573	1.80165	1.65686	3.11107	1.83475	1.92855
2075	1.87175	1.72794	1.79622	1.65175	3.14215	1.83075	1.92721
2076	1.86394	1.72042	1.79091	1.64676	3.17326	1.827	1.9257
2077	1.85638	1.71315	1.78571	1.64188	3.20442	1.82348	1.92404
2078	1.84908	1.70613	1.78063	1.63711	3.23562	1.82018	1.92222
2079	1.84201	1.69935	1.77567	1.63245	3.26687	1.8171	1.92024
2080	1.83511	1.69273	1.77076	1.62784	3.29854	1.81417	1.91805
2081	1.82835	1.68625	1.76587	1.62325	3.33085	1.81136	1.9156
2082	1.82176	1.67992	1.76105	1.61872	3.36349	1.8087	1.91291
2083	1.81534	1.67377	1.75631	1.61427	3.39631	1.80619	1.90995
2084	1.8091	1.66779	1.75165	1.60989	3.42926	1.80384	1.90673
2085	1.80302	1.66196	1.74707	1.60559	3.46232	1.80165	1.90323
2086	1.7971	1.6563	1.74258	1.60137	3.49548	1.79959	1.89946
2087	1.79134	1.65079	1.73816	1.59723	3.52871	1.79768	1.8954
2088	1.78572	1.64542	1.73383	1.59316	3.56202	1.79591	1.89106
2089	1.78025	1.64019	1.72958	1.58917	3.59538	1.79426	1.88643
2090	1.77488	1.63505	1.72536	1.58521	3.62844	1.79269	1.88147
2091	1.76956	1.62997	1.72115	1.58124	3.66095	1.79117	1.87615
2092	1.76436	1.62499	1.717	1.57734	3.69321	1.78975	1.87068
2093	1.75927	1.62013	1.71291	1.57349	3.72532	1.78843	1.86514
2094	1.7543	1.61537	1.70889	1.5697	3.7573	1.7872	1.85959
2095	1.74942	1.61071	1.70493	1.56597	3.78915	1.78607	1.85404
2096	1.74465	1.60615	1.70103	1.56229	3.8209	1.78503	1.84852
2097	1.73997	1.60168	1.69718	1.55867	3.85254	1.78407	1.84302
2098	1.73539	1.5973	1.6934	1.5551	3.88409	1.78319	1.83756
2099	1.73089	1.59301	1.68967	1.55159	3.91553	1.78239	1.83214
2100	1.7278	1.59001	1.6872	1.54923	3.93987	1.78207	1.82866

## Sheet: Fig-nz2050 scns emissions
CH4-late & CO2-late
	CO2 (Gt)	CH4 (Mt)	CH4 (Gt CO2e)	Rest of GHG (Gt CO2e)	Total GHG (Gt CO2e)
2010	40	327	9.156	4.02083	53.1769
2020	44.9999	355	9.94	4.58889	59.5288
2030	44.9999	383	10.724	4.13626	59.8602
2040	22.4999	419	11.732	3.26228	37.4942
2050	-7.9748	200	5.6	2.37483	2.83859e-05
2060	-7.5606	200	5.6	1.96064	3.8625e-05
2070	-7.5606	200	5.6	1.96064	3.8625e-05
2080	-7.5606	200	5.6	1.96064	3.8625e-05
2090	-7.5606	200	5.6	1.96064	3.8625e-05
2100	-7.5606	200	5.6	1.96064	3.8625e-05
CH4-late & CO2-early
	CO2 (Gt)	CH4 (Mt)	CH4 (Gt CO2e)	Rest of GHG (Gt CO2e)	Total GHG (Gt CO2e)
2010	40	327	9.156	4.02083	53.1769
2020	44.9999	355	9.94	4.58889	59.5288
2030	27.309	383	10.724	4.13626	42.1693
2040	9.61808	419	11.732	3.26228	24.6124
2050	-7.9748	200	5.6	2.37483	2.83859e-05
2060	-7.5606	200	5.6	1.96064	3.8625e-05
2070	-7.5606	200	5.6	1.96064	3.8625e-05
2080	-7.5606	200	5.6	1.96064	3.8625e-05
2090	-7.5606	200	5.6	1.96064	3.8625e-05
2100	-7.5606	200	5.6	1.96064	3.8625e-05
CH4-early & CO2-late
	CO2 (Gt)	CH4 (Mt)	CH4 (Gt CO2e)	Rest of GHG (Gt CO2e)	Total GHG (Gt CO2e)
2010	40	327	9.156	4.02083	53.1769
2020	44.9999	355	9.94	4.58889	59.5288
2030	44.9999	200	5.6	4.13626	54.7362
2040	22.4999	200	5.6	3.26228	31.3622
2050	-7.9748	200	5.6	2.37483	2.83859e-05
2060	-7.5606	200	5.6	1.96064	3.8625e-05
2070	-7.5606	200	5.6	1.96064	3.8625e-05
2080	-7.5606	200	5.6	1.96064	3.8625e-05
2090	-7.5606	200	5.6	1.96064	3.8625e-05
2100	-7.5606	200	5.6	1.96064	3.8625e-05
CH4-early & CO2-early
	CO2 (Gt)	CH4 (Mt)	CH4 (Gt CO2e)	Rest of GHG (Gt CO2e)	Total GHG (Gt CO2e)
2010	40	327	9.156	4.02083	53.1769
2020	44.9999	355	9.94	4.58889	59.5288
2030	27.309	200	5.6	4.13626	37.0453
2040	9.61808	200	5.6	3.26228	18.4804
2050	-7.9748	200	5.6	2.37483	2.83859e-05
2060	-7.5606	200	5.6	1.96064	3.8625e-05
2070	-7.5606	200	5.6	1.96064	3.8625e-05
2080	-7.5606	200	5.6	1.96064	3.8625e-05
2090	-7.5606	200	5.6	1.96064	3.8625e-05
2100	-7.5606	200	5.6	1.96064	3.8625e-05
Reference
	CO2 (Gt)	CH4 (Mt)	CH4 (Gt CO2e)	Rest of GHG (Gt CO2e)	Total GHG (Gt CO2e)
2010	40	327	9.156	4.02083	53.1768
2020	45	355	9.94	4.58889	59.5289
2030	49	383	10.724	4.84632	64.5703
2040	51	419	11.732	5.49689	68.2289
2050	51	450	12.6	5.82581	69.4258
2060	52	482	13.496	6.17391	71.6699
2070	53	514	14.392	6.60523	73.9972
2080	55	547	15.316	6.89727	77.2133
2090	56	579	16.212	7.17142	79.3834
2100	55	611	17.108	7.44327	79.5513

## Sheet: Fig-non nz2050 emissions
	No net zero case - CH4 (Mt)	Net zero by 2090 case - CH4 (Mt)	No net zero case - CO2 (Gt)	Net zero by 2090 case - CO2 (Gt)	Rest of GHG (Gt CO2e)	No net zero case - total GHG (Gt CO2e)	Net zero by 2090 case - total GHG (Gt CO2e)
2010	327	327	40	40	4020.83	53.1769	53.1769
2020	355	355	44.9999	44.9999	4588.89	59.5288	59.5288
2030	383	200	20	30	4136.26	34.8603	39.7363
2040	419	200	8	20	3262.28	22.9943	28.8623
2050	200	200	5	13	2374.83	12.9748	20.9748
2060	200	200	2	7	1960.64	9.56064	14.5606
2070	200	200	0	2	1960.64	7.56064	9.56064
2080	200	200	0	-3	1960.64	7.56064	4.56064
2090	200	200	0	-10	1960.64	7.56064	-2.43936
2100	200	200	0	-10	1960.64	7.56064	-2.43936

## Sheet: FigS1
BC
Year	SSP1-19	SSP1-26	SSP2-19	SSP2-26	SSP3-Baseline	SSP4-19	SSP4-26	SSP4-Baseline	SSP5-19	SSP5-26	SSP5-Baseline	RCP8.5	Average of SSPx-2.6
2020	6.19831	6.26382	6.84444	7.48073	8.59232	7.57996	8.15395	8.40316	6.5132	6.49162	7.58562	7.6608	7.09753
2030	4.14042	4.47337	5.43631	6.06731	8.42574	5.36119	6.51866	7.7392	5.1985	5.3968	6.63777	7.0434	5.61404
2040	3.25874	3.60019	4.38429	5.04997	8.3056	4.73227	6.28946	7.40373	4.09889	4.28391	5.85705	6.1334	4.80588
2050	2.53293	2.84821	3.60358	3.98394	8.15862	3.87903	5.44169	6.70895	3.20201	3.36669	4.8513	5.6407	3.91013
2060	2.27265	2.53801	3.24021	3.42304	7.58791	3.18361	4.80056	5.81391	2.89792	3.05693	4.2379	5.1865	3.45464
2070	2.09021	2.2772	2.9366	3.06524	7.15811	2.69449	4.25736	5.26497	2.6778	2.7828	3.94999	4.8553	3.09565
2080	1.93861	2.05054	2.65746	2.69513	6.69923	2.27097	3.71925	4.85167	2.47677	2.52804	3.64675	4.6512	2.74824
2090	1.78576	1.88174	2.40908	2.38108	6.22008	1.94342	3.25512	4.16713	2.27801	2.30073	3.27043	4.4158	2.45467
2100	1.65739	1.70066	2.25767	2.13074	5.7115	1.76575	2.8846	3.63986	2.11339	2.10349	2.7522	4.2497	2.20487
SOx
Year	SSP1-19	SSP1-26	SSP2-19	SSP2-26	SSP3-Baseline	SSP4-19	SSP4-26	SSP4-Baseline	SSP5-19	SSP5-26	SSP5-Baseline	RCP8.5	Average of SSPx-2.6
2020	73.3666	76.5197	86.4365	86.3537	103.778	84.8726	93.1571	97.7399	82.7623	82.7402	89.7913	95.3956	84.6927
2030	37.5232	47.689	48.9093	57.5463	103.372	37.1425	52.9867	86.7974	49.8108	58.6447	76.557	84.9588	54.2167
2040	24.1627	33.0092	26.6317	33.1835	104.518	31.6634	35.8783	80.208	29.0137	31.8844	73.4511	65.461	33.4888
2050	17.2571	23.153	18.6186	22.5121	103.635	27.28	28.3774	71.7768	20.1311	21.7996	61.4769	52.222	23.9605
2060	14.098	18.1872	16.5373	18.5569	98.4597	19.1949	22.5965	62.8775	16.0767	17.1912	52.5861	45.4112	19.133
2070	12.1818	14.312	15.0987	16.5621	94.4508	16.5429	19.5089	55.5216	13.9238	14.0052	48.644	40.129	16.0971
2080	10.5872	11.7099	14.0263	14.9588	88.6667	14.1213	17.0286	46.6789	12.546	11.7766	43.0616	36.8912	13.8685
2090	9.27507	9.8485	13.1314	13.3698	83.042	12.318	14.9875	38.5468	11.3634	10.5555	36.8614	28.953	12.1903
2100	8.21506	8.54321	12.4777	12.0808	74.9399	11.9297	13.8537	31.1013	10.2352	9.72276	29.6583	25.7128	11.0501
CO
Year	SSP1-19	SSP1-26	SSP2-19	SSP2-26	SSP3-Baseline	SSP4-19	SSP4-26	SSP4-Baseline	SSP5-19	SSP5-26	SSP5-Baseline	RCP8.5	Average of SSPx-2.6
2020	713.256	717.72	781.761	831.251	946.304	892.215	904.255	924.063	699.74	724.415	822.467	1065.43	794.41
2030	529.883	549.625	685.926	703.703	940.251	694.628	783.569	879.431	592.056	622.991	730.738	1018.14	664.972
2040	444.767	469.608	588.156	642.623	915.42	608.834	811.552	869.886	488.061	546.712	658.312	955.017	617.624
2050	364.639	399.382	499.717	532.356	896.306	501.721	724.998	796.519	408.229	465.173	595.789	906.192	530.477
2060	330.354	357.835	457.946	461.158	823.62	412.772	653.072	686.392	374.123	424.124	516.125	841.17	474.047
2070	307.759	328.542	427.008	417.851	781.968	364.379	597.74	637.457	356.881	390.064	486.513	795.467	433.549
2080	287.43	302.139	398.028	378.87	744.872	326.551	516.381	599.829	340.837	365.07	463.641	757.26	390.615
2090	267.533	280.99	373.148	350.512	697.881	297.975	452.848	532.04	323.338	341.137	431.647	718.093	356.372
2100	250.333	257.739	355.694	326.289	662.576	279.125	403.137	485.546	308.68	319.083	381.139	690.283	326.562
NH3
Year	SSP1-19	SSP1-26	SSP2-19	SSP2-26	SSP3-Baseline	SSP4-19	SSP4-26	SSP4-Baseline	SSP5-19	SSP5-26	SSP5-Baseline	RCP8.5	Average of SSPx-2.6
2020	55.2161	55.1366	53.9114	57.3715	60.7011	57.1027	62.27	62.5694	54.7304	55.3152	59.3324	58.8966	57.5233
2030	56.2565	56.7485	55.906	61.2734	67.4057	59.9026	66.6298	68.0582	60.8839	59.6179	64.9649	63.5799	61.0674
2040	57.0682	57.4832	58.5738	64.1805	71.7999	61.922	70.7666	72.0979	69.062	63.0228	68.2527	67.8567	63.8633
2050	56.9307	57.5951	59.7869	66.0208	76.3076	63.0649	72.4782	74.6244	75.0146	67.1843	70.9404	71.2107	65.8196
2060	56.3797	57.4107	60.3198	67.0421	79.0007	62.834	72.9172	74.4217	78.7732	70.7064	71.9743	73.7212	67.0191
2070	55.0752	56.4197	60.2897	67.4487	82.1699	61.8826	72.7795	74.8701	80.4651	71.8422	73.0568	75.9037	67.1225
2080	53.1306	54.8931	60.191	67.2158	85.6691	60.135	71.9124	75.3093	79.9343	72.168	73.3406	77.5243	66.5473
2090	50.5396	52.6716	59.5387	66.4093	89.2027	58.5656	70.3663	74.8561	78.5432	71.4706	73.0803	79.3719	65.2295
2100	47.5041	49.4335	57.9377	65.2964	92.8943	57.733	69.0721	74.8278	75.6994	69.2133	71.3854	81.5721	63.2538
NOx
Year	SSP1-19	SSP1-26	SSP2-19	SSP2-26	SSP3-Baseline	SSP4-19	SSP4-26	SSP4-Baseline	SSP5-19	SSP5-26	SSP5-Baseline	RCP8.5	Average of SSPx-2.6
2020	100.064	102.704	108.599	115.703	131.761	133.041	123.875	127.378	108.137	105.387	119.847	137.921	111.917
2030	63.2833	75.9668	77.9262	91.153	134.726	80.402	91.7274	124.859	82.7813	84.443	111.278	135.848	85.8225
2040	49.1137	62.6356	54.77	72.1873	135.518	77.6769	77.6219	123.201	58.8362	60.8194	111.742	121.316	68.3161
2050	38.2298	49.6765	43.9882	58.698	133.068	70.4108	67.2107	114.161	43.7613	45.9763	102.122	110.097	55.3904
2060	33.9891	43.0969	40.2821	51.9656	126.168	60.8481	60.2069	104.222	38.4896	40.7579	100.937	104.011	49.0068
2070	31.7251	38.06	37.8447	48.2366	120.379	59.562	54.6188	95.8138	34.9382	35.9522	97.7695	99.1891	44.2169
2080	30.0758	33.5289	35.5874	45.0758	113.94	61.2382	48.9328	86.0615	31.7246	31.6091	90.5658	95.1658	39.7866
2090	28.4012	29.5623	33.0986	40.5174	107.499	60.609	42.656	75.8298	28.2027	28.372	79.9124	89.3382	35.2769
2100	26.7127	26.5285	30.7608	36.2011	100.666	61.4415	38.3452	66.6217	25.0617	25.8225	67.0961	86.2221	31.7243
OC
Year	SSP1-19	SSP1-26	SSP2-19	SSP2-26	SSP3-Baseline	SSP4-19	SSP4-26	SSP4-Baseline	SSP5-19	SSP5-26	SSP5-Baseline	RCP8.5	Average of SSPx-2.6
2020	27.7448	27.6959	30.9416	31.9554	36.4472	30.5498	34.3856	35.3445	27.6933	28.3633	31.6448	34.4861	30.6
2030	21.6225	21.8098	27.6114	27.585	36.2404	25.779	30.4347	33.7649	24.0652	25.0578	28.9754	33.1247	26.2219
2040	18.4949	18.5507	24.9138	25.6537	34.5082	23.3553	32.2384	33.1124	20.5511	22.5061	24.7634	31.5369	24.7372
2050	15.5417	15.9386	21.7137	21.0139	33.4667	20.7188	27.9478	29.8145	17.7922	18.724	21.5241	30.0415	20.9061
2060	14.5745	14.7778	20.161	18.5704	29.9879	18.4685	25.2129	24.7518	17.1026	17.6547	17.6262	28.417	19.0539
2070	13.8043	14.0093	18.8721	17.3684	27.9873	16.481	22.8616	22.6953	16.6303	16.8403	16.515	27.2959	17.7699
2080	13.0922	13.223	17.6636	15.9623	26.3093	14.7221	20.0252	21.8551	16.2584	16.1292	15.8253	26.3724	16.3349
2090	12.3813	12.5892	16.6632	14.9518	24.4954	13.1728	17.9205	18.9195	15.8576	15.5352	15.0998	24.9608	15.2492
2100	11.7258	11.6339	16.0733	14.0477	22.8136	11.8946	16.1626	17.2051	15.5539	14.9174	13.6802	23.9072	14.1904
VOC
Year	SSP1-19	SSP1-26	SSP2-19	SSP2-26	SSP3-Baseline	SSP4-19	SSP4-26	SSP4-Baseline	SSP5-19	SSP5-26	SSP5-Baseline	RCP8.5	Average of SSPx-2.6
2020	151.515	152.749	169.567	171.493	190.703	204.156	182.091	185.624	147.018	158.857	167.678	225.458	166.297
2030	119.368	125.761	153.425	151.009	189.834	164.857	157.955	178.485	131.02	146.016	154.268	225.453	145.185
2040	104.029	112.526	133.063	135.432	190.458	152.482	156.233	176.927	114.71	129.366	152.437	218.179	133.389
2050	91.3505	100.876	115.175	118.769	191.51	131.394	146.685	170.011	102.38	117.709	149.116	208.43	121.01
2060	83.0785	91.9731	107.125	110.438	187.811	115.029	137.014	159.182	96.4017	107.971	142.809	201.204	111.849
2070	75.8819	82.4432	99.9417	103.156	184.307	107.869	127.79	151.514	91.6488	97.9991	133.024	193.569	102.847
2080	67.917	72.2107	93.1657	95.3321	178.002	102.405	116.403	141.841	84.1262	88.1094	119.888	188.637	93.0139
2090	60.6554	63.3848	87.6437	88.0208	170.29	98.4919	106.388	131.447	76.4146	75.0478	105.346	181.166	83.2103
2100	54.551	56.0599	84.1884	82.4924	163.568	95.5323	99.5963	123.246	69.5876	64.7136	92.7151	176.239	75.7156

## Sheet: FigS2-RCP8.5
Global mean temperature change relative to 1850-1900
	CH4-late & CO2-late	CH4-late & CO2-early	CH4-early & CO2-late	CH4-early & CO2-early	Reference	CH4-late & no net zero	CH4-early & net zero 2090
2010	1.06424	1.06424	1.06424	1.06424	1.06424	1.06424	1.06424
2011	1.09396	1.09396	1.09396	1.09396	1.09396	1.09396	1.09396
2012	1.1234	1.12339	1.12339	1.12339	1.12339	1.12339	1.12339
2013	1.15272	1.15271	1.15271	1.15271	1.15271	1.15271	1.15271
2014	1.18202	1.182	1.182	1.182	1.182	1.182	1.182
2015	1.21137	1.21133	1.21133	1.21133	1.21133	1.21133	1.21133
2016	1.24079	1.24074	1.24074	1.24074	1.24074	1.24074	1.24074
2017	1.27033	1.27025	1.27025	1.27025	1.27025	1.27025	1.27025
2018	1.29999	1.29989	1.29989	1.29989	1.29989	1.29989	1.29989
2019	1.32996	1.32982	1.32982	1.32982	1.32982	1.32982	1.32982
2020	1.3604	1.36022	1.36022	1.36022	1.36022	1.36022	1.36022
2021	1.39152	1.39129	1.39129	1.39129	1.39129	1.39129	1.39129
2022	1.4226	1.42193	1.42179	1.42139	1.42246	1.42195	1.42165
2023	1.45355	1.45182	1.45127	1.44985	1.45371	1.45188	1.45079
2024	1.48437	1.48086	1.4796	1.47645	1.48506	1.48099	1.47853
2025	1.51503	1.50899	1.50666	1.50103	1.5165	1.50921	1.50476
2026	1.54552	1.53614	1.53241	1.52349	1.54803	1.53649	1.52939
2027	1.57583	1.5623	1.55678	1.54377	1.57965	1.56281	1.55238
2028	1.60594	1.58744	1.57978	1.56185	1.61135	1.58814	1.57371
2029	1.63586	1.61156	1.60137	1.5777	1.64312	1.61249	1.59337
2030	1.66615	1.6352	1.62213	1.59187	1.67553	1.63639	1.61191
2031	1.69715	1.65872	1.64241	1.60475	1.70892	1.6602	1.6297
2032	1.72776	1.6814	1.66159	1.61617	1.74258	1.68332	1.64653
2033	1.75765	1.70317	1.67969	1.62641	1.77643	1.70573	1.66264
2034	1.78673	1.72402	1.69673	1.63564	1.81046	1.72745	1.67817
2035	1.81492	1.74392	1.71273	1.64393	1.84465	1.74848	1.6932
2036	1.84215	1.76285	1.72769	1.65131	1.87896	1.7688	1.70774
2037	1.86839	1.78081	1.74161	1.65783	1.91338	1.7884	1.72185
2038	1.89361	1.79777	1.75449	1.66349	1.94789	1.80729	1.73551
2039	1.91779	1.81373	1.76632	1.66831	1.98247	1.82545	1.74876
2040	1.94077	1.82854	1.77697	1.67216	2.01697	1.84275	1.76145
2041	1.96246	1.84212	1.78633	1.67495	2.0513	1.85909	1.7735
2042	1.982	1.8539	1.79441	1.67683	2.08554	1.87409	1.78503
2043	1.99878	1.86348	1.80112	1.67784	2.11968	1.88744	1.79608
2044	2.01255	1.87068	1.80644	1.67798	2.15372	1.89901	1.80665
2045	2.02319	1.87542	1.81035	1.67727	2.18766	1.90874	1.81675
2046	2.03062	1.87766	1.81284	1.67573	2.22151	1.91663	1.82639
2047	2.03479	1.87738	1.81391	1.67335	2.25528	1.92265	1.83557
2048	2.0357	1.87458	1.81354	1.67014	2.28897	1.92681	1.84431
2049	2.03333	1.86927	1.81176	1.66612	2.32262	1.92913	1.85263
2050	2.02724	1.86102	1.8081	1.66084	2.35577	1.92919	1.86009
2051	2.01719	1.84957	1.80232	1.65407	2.38818	1.92673	1.86643
2052	2.00499	1.83647	1.79552	1.64665	2.42031	1.92282	1.87212
2053	1.99164	1.8225	1.78818	1.63894	2.45228	1.91802	1.87729
2054	1.97757	1.80804	1.78053	1.63107	2.48415	1.91255	1.88196
2055	1.96306	1.79331	1.77268	1.62313	2.51593	1.90659	1.88617
2056	1.9484	1.77856	1.76474	1.61518	2.54766	1.90033	1.88993
2057	1.93376	1.76394	1.75676	1.60726	2.57936	1.8939	1.89326
2058	1.91926	1.74956	1.74878	1.59941	2.61102	1.88739	1.89617
2059	1.90499	1.73549	1.74085	1.59165	2.64267	1.88083	1.89866
2060	1.89092	1.72167	1.7329	1.58391	2.67423	1.87417	1.90065
2061	1.87702	1.70809	1.72489	1.57614	2.70564	1.86738	1.9021
2062	1.86345	1.69488	1.71697	1.56848	2.737	1.86064	1.9032
2063	1.85026	1.68208	1.70917	1.56096	2.76833	1.85401	1.90402
2064	1.83748	1.6697	1.70151	1.55359	2.79963	1.84751	1.90458
2065	1.8251	1.65773	1.69399	1.54638	2.83091	1.84115	1.90491
2066	1.81314	1.64618	1.68663	1.53933	2.86217	1.83491	1.90501
2067	1.80157	1.63503	1.67942	1.53244	2.89341	1.82881	1.90489
2068	1.79041	1.62428	1.67238	1.52571	2.92464	1.82283	1.90455
2069	1.77963	1.61392	1.66549	1.51914	2.95586	1.81696	1.90399
2070	1.76915	1.60386	1.65868	1.51267	2.98701	1.81112	1.90314
2071	1.75892	1.59404	1.65192	1.50623	3.01803	1.80524	1.90196
2072	1.749	1.58453	1.64527	1.4999	3.04902	1.79951	1.90053
2073	1.73939	1.57532	1.63874	1.49371	3.08003	1.79398	1.8989
2074	1.73008	1.56641	1.63235	1.48763	3.11107	1.78867	1.89705
2075	1.72107	1.55779	1.62608	1.48168	3.14215	1.7836	1.89501
2076	1.71233	1.54944	1.61993	1.47586	3.17326	1.77876	1.89276
2077	1.70387	1.54135	1.61391	1.47015	3.20442	1.77414	1.89031
2078	1.69566	1.53351	1.60801	1.46456	3.23562	1.76975	1.88767
2079	1.6877	1.52592	1.60223	1.45909	3.26687	1.76558	1.88482
2080	1.68034	1.51892	1.59693	1.45409	3.29854	1.76198	1.88213
2081	1.67377	1.51269	1.59231	1.44976	3.33085	1.75915	1.87981
2082	1.66767	1.50694	1.58805	1.4458	3.36349	1.75677	1.87757
2083	1.66193	1.50153	1.58406	1.44209	3.39631	1.75474	1.87533
2084	1.65651	1.49644	1.58029	1.4386	3.42926	1.753	1.87304
2085	1.65138	1.49163	1.57672	1.43531	3.46232	1.75154	1.8707
2086	1.64651	1.48707	1.57334	1.4322	3.49548	1.75033	1.86829
2087	1.64189	1.48276	1.57013	1.42925	3.52871	1.74935	1.8658
2088	1.6375	1.47867	1.56708	1.42646	3.56202	1.74859	1.86323
2089	1.63333	1.4748	1.56418	1.42382	3.59538	1.74803	1.86055
2090	1.62901	1.47077	1.56107	1.42097	3.62844	1.74731	1.85743
2091	1.62434	1.46638	1.55756	1.41771	3.66095	1.74623	1.85364
2092	1.61962	1.46196	1.55395	1.41435	3.69321	1.7451	1.84961
2093	1.61496	1.45757	1.55033	1.41098	3.72532	1.744	1.8455
2094	1.61035	1.45324	1.54673	1.40761	3.7573	1.74295	1.84134
2095	1.60582	1.44897	1.54316	1.40427	3.78915	1.74196	1.83717
2096	1.60136	1.44478	1.53962	1.40097	3.8209	1.74104	1.833
2097	1.59699	1.44066	1.53613	1.3977	3.85254	1.74019	1.82886
2098	1.5927	1.43662	1.53268	1.39447	3.88409	1.73942	1.82476
2099	1.58849	1.43266	1.52928	1.39129	3.91553	1.73873	1.82069
2100	1.58554	1.42983	1.52698	1.38909	3.93987	1.73845	1.81817

## Sheet: FigS2-SSP1-1.9
Global mean temperature change relative to 1850-1900
	CH4-late & CO2-late	CH4-late & CO2-early	CH4-early & CO2-late	CH4-early & CO2-early	Reference	CH4-late & no net zero	CH4-early & net zero 2090
2010	1.06007	1.06007	1.06007	1.06007	1.06424	1.06007	1.06007
2011	1.08979	1.08979	1.08979	1.08979	1.09396	1.08979	1.08979
2012	1.11923	1.11923	1.11923	1.11923	1.12339	1.11923	1.11923
2013	1.14854	1.14854	1.14854	1.14854	1.15271	1.14854	1.14854
2014	1.17784	1.17784	1.17784	1.17784	1.182	1.17784	1.17784
2015	1.20717	1.20717	1.20717	1.20717	1.21133	1.20717	1.20717
2016	1.23657	1.23657	1.23657	1.23657	1.24074	1.23657	1.23657
2017	1.26608	1.26608	1.26608	1.26608	1.27025	1.26608	1.26608
2018	1.29572	1.29572	1.29572	1.29572	1.29989	1.29572	1.29572
2019	1.32565	1.32565	1.32565	1.32565	1.32982	1.32565	1.32565
2020	1.35898	1.35898	1.35898	1.35898	1.36022	1.35898	1.35898
2021	1.39788	1.39788	1.39788	1.39788	1.39129	1.39788	1.39788
2022	1.43764	1.43723	1.43709	1.43669	1.42246	1.43707	1.43675
2023	1.47803	1.47661	1.47606	1.47464	1.45371	1.47602	1.47486
2024	1.51929	1.51614	1.51487	1.51172	1.48506	1.51484	1.5122
2025	1.56144	1.55579	1.55346	1.54781	1.5165	1.55345	1.54867
2026	1.60446	1.59552	1.59177	1.58283	1.54803	1.59181	1.5842
2027	1.6484	1.63534	1.62981	1.61675	1.57965	1.62992	1.61874
2028	1.6933	1.67528	1.66759	1.64959	1.61135	1.66779	1.65234
2029	1.73923	1.71541	1.70519	1.68141	1.64312	1.7055	1.68504
2030	1.78248	1.75202	1.73888	1.70848	1.67553	1.73933	1.71313
2031	1.82049	1.78255	1.76615	1.72829	1.70892	1.76671	1.73409
2032	1.85698	1.81121	1.79127	1.74561	1.74258	1.79214	1.75279
2033	1.89221	1.83851	1.81485	1.76131	1.77643	1.81631	1.77017
2034	1.92599	1.86439	1.83688	1.77549	1.81046	1.83921	1.78637
2035	1.95832	1.88893	1.85747	1.78833	1.84465	1.86097	1.80157
2036	1.98921	1.91218	1.87669	1.79995	1.87896	1.88167	1.8159
2037	2.0187	1.9342	1.89461	1.81045	1.91338	1.90139	1.82948
2038	2.04679	1.95502	1.91129	1.81989	1.94789	1.92017	1.84238
2039	2.0735	1.97467	1.92675	1.82834	1.98247	1.93805	1.85464
2040	2.09839	1.99272	1.94058	1.83535	2.01697	1.9546	1.86585
2041	2.1212	2.00892	1.95251	1.8407	2.0513	1.96959	1.87577
2042	2.14145	2.02296	1.96279	1.8448	2.08554	1.98291	1.88488
2043	2.15876	2.03456	1.9715	1.8478	2.11968	1.99439	1.89338
2044	2.17295	2.0436	1.97863	1.84977	2.15372	2.00396	1.90134
2045	2.18395	2.05003	1.98422	1.85076	2.18766	2.01161	1.90883
2046	2.19172	2.05383	1.98827	1.85079	2.22151	2.01735	1.91588
2047	2.19624	2.055	1.9908	1.8499	2.25528	2.02118	1.92252
2048	2.19754	2.05356	1.99183	1.84811	2.28897	2.02313	1.9288
2049	2.19563	2.04953	1.99139	1.84544	2.32262	2.02323	1.93475
2050	2.19007	2.04249	1.98902	1.84148	2.35577	2.02107	1.93992
2051	2.18059	2.03218	1.98444	1.83594	2.38818	2.01637	1.94407
2052	2.16907	2.02019	1.97885	1.82976	2.42031	2.01036	1.94773
2053	2.15644	2.00733	1.97272	1.82326	2.45228	2.00359	1.95104
2054	2.14314	1.99395	1.96624	1.81659	2.48415	1.99631	1.95402
2055	2.12946	1.98029	1.95956	1.80982	2.51593	1.9887	1.95669
2056	2.11568	1.9666	1.95274	1.80302	2.54766	1.98097	1.95909
2057	2.10197	1.95303	1.94587	1.79623	2.57936	1.97325	1.96122
2058	2.08845	1.93969	1.93898	1.78948	2.61102	1.96561	1.9631
2059	2.07517	1.92663	1.93211	1.78279	2.64267	1.95812	1.96473
2060	2.06207	1.91377	1.92514	1.77604	2.67423	1.95065	1.96599
2061	2.04908	1.90105	1.91803	1.76917	2.70564	1.94316	1.96679
2062	2.03642	1.88867	1.91095	1.76237	2.737	1.93586	1.96736
2063	2.02412	1.87666	1.90397	1.75567	2.76833	1.9288	1.96774
2064	2.0122	1.86504	1.89708	1.74908	2.79963	1.92201	1.96795
2065	2.00067	1.85381	1.89032	1.74262	2.83091	1.91548	1.96801
2066	1.98952	1.84297	1.88368	1.7363	2.86217	1.90922	1.96793
2067	1.97875	1.83251	1.87717	1.73011	2.89341	1.90322	1.96769
2068	1.96836	1.82242	1.87079	1.72405	2.92464	1.89748	1.96732
2069	1.95833	1.8127	1.86454	1.71813	2.95586	1.89197	1.9668
2070	1.94861	1.80329	1.85839	1.71231	2.98701	1.88666	1.96611
2071	1.93918	1.79416	1.85232	1.70657	3.01803	1.88152	1.96522
2072	1.93005	1.78534	1.84637	1.70094	3.04902	1.8766	1.96417
2073	1.92123	1.77682	1.84053	1.69542	3.08003	1.87193	1.96295
2074	1.9127	1.76858	1.8348	1.69002	3.11107	1.86751	1.96158
2075	1.90444	1.76062	1.82919	1.68473	3.14215	1.86334	1.96005
2076	1.89644	1.75292	1.82369	1.67954	3.17326	1.85939	1.95835
2077	1.8887	1.74546	1.8183	1.67446	3.20442	1.85568	1.95649
2078	1.88119	1.73824	1.81301	1.66948	3.23562	1.85218	1.95446
2079	1.87392	1.73125	1.80783	1.66461	3.26687	1.84889	1.95227
2080	1.86684	1.72444	1.80273	1.6598	3.29854	1.84578	1.94988
2081	1.85993	1.71781	1.79769	1.65506	3.33085	1.84282	1.94728
2082	1.85321	1.71136	1.79273	1.65039	3.36349	1.84002	1.94444
2083	1.84666	1.70507	1.78785	1.6458	3.39631	1.83738	1.94135
2084	1.84028	1.69896	1.78305	1.64128	3.42926	1.8349	1.93799
2085	1.83407	1.693	1.77833	1.63684	3.46232	1.83257	1.93436
2086	1.82802	1.6872	1.7737	1.63248	3.49548	1.83038	1.93044
2087	1.82212	1.68155	1.76914	1.62819	3.52871	1.82833	1.92625
2088	1.81636	1.67604	1.76466	1.62397	3.56202	1.8264	1.92176
2089	1.81074	1.67066	1.76025	1.61982	3.59538	1.8246	1.91698
2090	1.80524	1.66539	1.7559	1.61573	3.62844	1.82291	1.91189
2091	1.79985	1.66023	1.75161	1.61168	3.66095	1.82131	1.90649
2092	1.79458	1.65518	1.74738	1.60769	3.69321	1.81981	1.90095
2093	1.78942	1.65025	1.74321	1.60376	3.72532	1.81842	1.89534
2094	1.78437	1.64542	1.73911	1.5999	3.7573	1.81712	1.88972
2095	1.77942	1.64069	1.73508	1.59609	3.78915	1.81592	1.8841
2096	1.77458	1.63606	1.7311	1.59234	3.8209	1.8148	1.87851
2097	1.76984	1.63152	1.72719	1.58865	3.85254	1.81378	1.87294
2098	1.76519	1.62707	1.72333	1.585	3.88409	1.81283	1.86742
2099	1.76063	1.62271	1.71953	1.58142	3.91553	1.81196	1.86193
2100	1.75747	1.61965	1.717	1.57899	3.93987	1.81157	1.8584

## Sheet: Updated methane properties
Parameters		Default value	Updated value	Reference
Methane radiative efficiency (unitless as a constant parameter in the forcing expression)		0.036	0.044	Etminan et al. 2016 (15)
Methane atmospheric chemical lifetime (years)		9.6	11.2	Myhre et al. 2013 (1)
Tropospheric ozone radiative efficiency (W m-2 ppb-1)		0.034	0.042	Stevenson et al. 2013 (16)
Enhancement of methane radiative efficiency from stratospheric water vapor		0.15	0.12	Etminan et al. 2016 (15)

## Sheet: Emissions input (other)
YEARS	N2O	CF4	C2F6	C6F14	HFC23	HFC32	HFC43-10	HFC125	HFC134a	HFC143a	HFC227ea	HFC245fa	SF6
Yrs	MtN2O-N	kt	kt	kt	kt	kt	kt	kt	kt	kt	kt	kt	kt
2000	5.8562	12	2.375	0.4624	10.3949	4	0	8.5381	75.0394	6.2341	1.951	17.9257	5.5382
2010	6.5903	10.6344	2.3992	0.4666	9.5222	17.9421	6.4867	34.5984	400	26.5373	11.5413	85.6048	7.0443
2020	7.0411	11.7746	2.6294	0.1844	1.1524	60.642	7.2666	66.6963	600	35.0666	1.1594	148.223	8.0812
2030	6.1929	11.0681	2.4716	0.1733	1.0833	57.0035	6.8306	62.6945	564	32.9626	1.0898	139.329	7.5963
2040	5.3275	7.418	1.6565	0.1162	0.726	38.2045	4.578	42.0187	378	22.092	0.7304	93.3803	5.0912
2050	4.7082	2.9437	0.6574	0.0461	0.2881	15.1605	1.8167	16.6741	150	8.7667	0.2899	37.0557	2.0203
2060	4.7082	0	0	0	0	0	0	0	0	0	0	0	0
2070	4.7082	0	0	0	0	0	0	0	0	0	0	0	0
2080	4.7082	0	0	0	0	0	0	0	0	0	0	0	0
2090	4.7082	0	0	0	0	0	0	0	0	0	0	0	0
2100	4.7082	0	0	0	0	0	0	0	0	0	0	0	0
